# Supplementary material for: Contaminants of emerging concern in the Maumee River and their effects on freshwater mussel physiology
Source: PLoS One. 2023 Feb 1;18(2):e0280382. doi: 10.1371/journal.pone.0280382 (PMC9891515; doi:10.1371/journal.pone.0280382)
Supplement: S1 File — (XLSX) [file pone.0280382.s001.xlsx]

## Sheet: Title
Contaminants of emerging concern in the Maumee River and their effects of freshwater mussel physiology
Ieva Roznere1,2*, Viktoriya An3, Timothy Robinson3, Jo Ann Banda4, G. Thomas Watters1
1Department of Evolution, Ecology, and Organismal Biology, The Ohio State University, Columbus, OH 43210, USA
2Faculty of Biology, University of Latvia, Riga, LV-1011, Latvia
3Department of Mathematics and Statistics, University of Wyoming, Laramie, WY, 82071, USA
4U.S. Fish and Wildlife Service, Gloucester, VA, 23061, USA
*roznere.1@osu.edu
Supplementary Table S1. Gene Ontology (GO) functional annotation of differentially expressed transcripts between Pyganodon grandis at various Maumee River sites.
Supplementary Table S2. Log fold change, p-value, and false discovery rate of differentially expressed transcripts between Pyganodon grandis at sites B and F.
Supplementary Table S3. Log fold change, p-value, and false discovery rate of differentially expressed transcripts between Pyganodon grandis at sites B and G.
Supplementary Table S4. Log fold change, p-value, and false discovery rate of differentially expressed transcripts between Pyganodon grandis at sites B and P.
Supplementary Table S5. Log fold change, p-value, and false discovery rate of differentially expressed transcripts between Pyganodon grandis at sites F and G.
Supplementary Table S6. Log fold change, p-value, and false discovery rate of differentially expressed transcripts between Pyganodon grandis at sites F and P.
Supplementary Table S7. Log fold change, p-value, and false discovery rate of differentially expressed transcripts between Pyganodon grandis at sites G and P.

## Sheet: Sup1
Sequence name	Description	Length	e-value	GO IDs	GO names
TRINITY_DN60861_c1_g2_i2	Inositol monophosphatase 1	1660	4.8e-78	P:GO:0006020; P:GO:0007165; P:GO:0044249; P:GO:0046855; P:GO:1901576; F:GO:0008934	P:inositol metabolic process; P:signal transduction; P:cellular biosynthetic process; P:inositol phosphate dephosphorylation; P:organic substance biosynthetic process; F:inositol monophosphate 1-phosphatase activity
TRINITY_DN68170_c0_g1_i2	Glutathionyl-hydroquinone reductase YqjG	1913	9.42e-143	F:GO:0004364; C:GO:0005737	F:glutathione transferase activity; C:cytoplasm
TRINITY_DN67358_c0_g1_i10	cytochrome P450 3A9-like	1758	1.1e-31	F:GO:0005488; F:GO:0016491	F:binding; F:oxidoreductase activity
TRINITY_DN70974_c5_g1_i1	aldose reductase-like	1390	1.4e-123	P:GO:0042574; F:GO:0004032; F:GO:0051903; F:GO:0070401; F:GO:0070402; C:GO:0005829	P:retinal metabolic process; F:alditol:NADP+ 1-oxidoreductase activity; F:S-(hydroxymethyl)glutathione dehydrogenase activity; F:NADP+ binding; F:NADPH binding; C:cytosol
TRINITY_DN70919_c4_g1_i3	UDP-N-acetylglucosamine--peptide N-acetylglucosaminyltransferase 110 kDa subunit-like	2748	1.26e-31	P:GO:0001934; P:GO:0006041; P:GO:0006110; P:GO:0006111; P:GO:0006493; P:GO:0006915; P:GO:0009266; P:GO:0010628; P:GO:0010801; P:GO:0016485; P:GO:0031397; P:GO:0032435; P:GO:0032922; P:GO:0033137; P:GO:0035020; P:GO:0035220; P:GO:0043981; P:GO:0043982; P:GO:0043984; P:GO:0045475; P:GO:0045743; P:GO:0045793; P:GO:0045862; P:GO:0045944; P:GO:0046626; P:GO:0048015; P:GO:0048312; P:GO:0060548; P:GO:00…	P:positive regulation of protein phosphorylation; P:glucosamine metabolic process; P:regulation of glycolytic process; P:regulation of gluconeogenesis; P:protein O-linked glycosylation; P:apoptotic process; P:response to temperature stimulus; P:positive regulation of gene expression; P:negative regulation of peptidyl-threonine phosphorylation; P:protein processing; P:negative regulation of protei…
TRINITY_DN71449_c3_g3_i2	tyramine beta-hydroxylase-like	1460	3.97e-98	F:GO:0003824	F:catalytic activity
TRINITY_DN60139_c2_g1_i1	---NA---	831
TRINITY_DN63675_c1_g1_i4	---NA---	488
TRINITY_DN70274_c0_g1_i1	---NA---	1403
TRINITY_DN70274_c0_g1_i3	---NA---	1403
TRINITY_DN70274_c0_g1_i2	---NA---	432
TRINITY_DN53725_c0_g1_i1	peroxidase-like protein 3	1092	2.19e-28	P:GO:0006979; P:GO:0042744; P:GO:0098869; F:GO:0004601; F:GO:0016491; F:GO:0020037; C:GO:0005576	P:response to oxidative stress; P:hydrogen peroxide catabolic process; P:cellular oxidant detoxification; F:peroxidase activity; F:oxidoreductase activity; F:heme binding; C:extracellular region
TRINITY_DN68141_c1_g2_i1	---NA---	775
TRINITY_DN70632_c0_g1_i3	---NA---	2161
TRINITY_DN68722_c3_g1_i1	---NA---	486
TRINITY_DN68722_c3_g2_i2	---NA---	854
TRINITY_DN68756_c0_g1_i1	---NA---	3279
TRINITY_DN68784_c5_g1_i6	---NA---	569
TRINITY_DN62915_c9_g1_i1	---NA---	616
TRINITY_DN60423_c5_g1_i4	---NA---	1227
TRINITY_DN62619_c4_g1_i3	protein misato homolog 1-like	2010	1.46e-135	P:GO:0048311; C:GO:0005737; C:GO:0005739	P:mitochondrion distribution; C:cytoplasm; C:mitochondrion
TRINITY_DN69534_c1_g1_i5	---NA---	4082
TRINITY_DN69570_c0_g1_i7	Methyltransferase-like protein 24	1279	7.03e-19	P:GO:0032259; F:GO:0008168; F:GO:0016740; C:GO:0016020; C:GO:0016021	P:methylation; F:methyltransferase activity; F:transferase activity; C:membrane; C:integral component of membrane
TRINITY_DN59579_c0_g1_i2	---NA---	2360
TRINITY_DN69520_c0_g1_i6	---NA---	450
TRINITY_DN69508_c1_g1_i4	---NA---	1368
TRINITY_DN58744_c3_g4_i1	---NA---	1304
TRINITY_DN60606_c0_g2_i2	---NA---	2137
TRINITY_DN70758_c1_g1_i1	---NA---	3224
TRINITY_DN70710_c0_g3_i1	---NA---	206
TRINITY_DN70731_c0_g1_i3	---NA---	1362
TRINITY_DN70772_c1_g1_i2	hydrolethalus syndrome protein 1 homolog	4637	5.12e-83	P:GO:0030030; C:GO:0005856; C:GO:0005929	P:cell projection organization; C:cytoskeleton; C:cilium
TRINITY_DN63580_c0_g1_i1	---NA---	2129
TRINITY_DN63540_c1_g7_i2	---NA---	1294
TRINITY_DN69013_c0_g1_i1	---NA---	2500
TRINITY_DN70169_c0_g1_i4	Tyrosinase-like protein 1	888	5.67e-38	P:GO:0042438; F:GO:0004503; F:GO:0005507; F:GO:0008289; F:GO:0016491; F:GO:0016716; C:GO:0016020; C:GO:0016021	P:melanin biosynthetic process; F:tyrosinase activity; F:copper ion binding; F:lipid binding; F:oxidoreductase activity; F:oxidoreductase activity, acting on paired donors, with incorporation or reduction of molecular oxygen, another compound as one donor, and incorporation of one atom of oxygen; C:membrane; C:integral component of membrane
TRINITY_DN70169_c0_g1_i7	Tyrosinase-like protein 1	2537	8.31e-162	P:GO:0042438; F:GO:0005507; F:GO:0008289; F:GO:0016491; F:GO:0016716; C:GO:0016020; C:GO:0016021	P:melanin biosynthetic process; F:copper ion binding; F:lipid binding; F:oxidoreductase activity; F:oxidoreductase activity, acting on paired donors, with incorporation or reduction of molecular oxygen, another compound as one donor, and incorporation of one atom of oxygen; C:membrane; C:integral component of membrane
TRINITY_DN70168_c3_g1_i8	Dynein heavy chain	1269	1.22e-17
TRINITY_DN70125_c0_g4_i1	---NA---	351
TRINITY_DN68568_c0_g1_i1	---NA---	533
TRINITY_DN72930_c2_g1_i3	cohesin subunit SA-1-like isoform X3	5211	0
TRINITY_DN72934_c2_g2_i2	---NA---	369
TRINITY_DN72934_c3_g1_i6	aldose reductase-like	588	2.91e-63	F:GO:0016491; C:GO:0016020	F:oxidoreductase activity; C:membrane
TRINITY_DN72934_c3_g1_i3	1,5-anhydro-D-fructose reductase-like	1333	1.99e-116	F:GO:0000166; F:GO:0016491; F:GO:0047834	F:nucleotide binding; F:oxidoreductase activity; F:D-threo-aldose 1-dehydrogenase activity
TRINITY_DN72934_c3_g3_i1	---NA---	338
TRINITY_DN69004_c1_g1_i1	---NA---	1295
TRINITY_DN61498_c0_g1_i3	hydroxyacylglutathione hydrolase, mitochondrial	1389	7.25e-99	P:GO:0019243; F:GO:0004416; F:GO:0046872	P:methylglyoxal catabolic process to D-lactate via S-lactoyl-glutathione; F:hydroxyacylglutathione hydrolase activity; F:metal ion binding
TRINITY_DN61474_c0_g1_i1	---NA---	1596
TRINITY_DN68377_c5_g1_i3	---NA---	2017
TRINITY_DN68312_c1_g1_i5	---NA---	839
TRINITY_DN39653_c0_g2_i1	tripartite motif-containing protein 2-like	1643	8.9e-08	F:GO:0008270; F:GO:0046872	F:zinc ion binding; F:metal ion binding
TRINITY_DN62332_c4_g2_i1	---NA---	2341
TRINITY_DN62362_c1_g2_i1	---NA---	1423
TRINITY_DN59090_c2_g5_i1	---NA---	517
TRINITY_DN59049_c2_g3_i1	---NA---	795
TRINITY_DN64715_c3_g2_i2	---NA---	1451
TRINITY_DN57360_c8_g1_i2	---NA---	1648
TRINITY_DN64703_c5_g3_i1	---NA---	1522
TRINITY_DN64761_c1_g1_i6	---NA---	2118
TRINITY_DN64760_c5_g4_i3	---NA---	722
TRINITY_DN62275_c2_g1_i1	nmrA-like family domain-containing protein 1	732	1.28e-19
TRINITY_DN62296_c2_g1_i4	---NA---	2796
TRINITY_DN62232_c4_g2_i2	vesicular glutamate transporter 2-like	1538	2.96e-128	C:GO:0016020	C:membrane
TRINITY_DN62270_c1_g1_i1	---NA---	775
TRINITY_DN58831_c0_g1_i1	ATP synthase F0 subunit 6	717	3.01e-126	P:GO:0015986; F:GO:0015078; C:GO:0005743; C:GO:0016021; C:GO:0045263	P:proton motive force-driven ATP synthesis; F:proton transmembrane transporter activity; C:mitochondrial inner membrane; C:integral component of membrane; C:proton-transporting ATP synthase complex, coupling factor F(o)
TRINITY_DN53372_c0_g1_i4	---NA---	961
TRINITY_DN60785_c0_g1_i2	---NA---	811
TRINITY_DN54459_c1_g1_i1	---NA---	2240
TRINITY_DN60785_c0_g1_i8	---NA---	694
TRINITY_DN60702_c0_g1_i6	---NA---	3409
TRINITY_DN66281_c1_g1_i2	zinc finger matrin-type protein 2-like	2815	2.5e-67	P:GO:0000398; F:GO:0003676; F:GO:0008270; C:GO:0005681; C:GO:0046540	P:mRNA splicing, via spliceosome; F:nucleic acid binding; F:zinc ion binding; C:spliceosomal complex; C:U4/U6 x U5 tri-snRNP complex
TRINITY_DN64983_c0_g3_i2	protein virilizer homolog	6239	0	P:GO:0006397; P:GO:0008380; C:GO:0005634	P:mRNA processing; P:RNA splicing; C:nucleus
TRINITY_DN69426_c5_g1_i1	---NA---	416
TRINITY_DN62060_c6_g1_i2	three-Cys-motif partner protein TcmP	3078	4.85e-31
TRINITY_DN62087_c0_g1_i3	---NA---	1295
TRINITY_DN62814_c6_g2_i2	---NA---	3495
TRINITY_DN63194_c3_g2_i1	---NA---	1054
TRINITY_DN63163_c3_g1_i1	---NA---	1808
TRINITY_DN53589_c0_g1_i1	---NA---	681
TRINITY_DN55689_c3_g1_i2	---NA---	1022
TRINITY_DN55615_c6_g1_i2	---NA---	964
TRINITY_DN59455_c2_g1_i3	reactive oxygen species modulator 1	1772	2.21e-10	P:GO:0030150; P:GO:0045039; P:GO:1903146; C:GO:0005744; C:GO:0016021	P:protein import into mitochondrial matrix; P:protein insertion into mitochondrial inner membrane; P:regulation of autophagy of mitochondrion; C:TIM23 mitochondrial import inner membrane translocase complex; C:integral component of membrane
TRINITY_DN59455_c2_g2_i2	---NA---	331
TRINITY_DN72370_c0_g2_i1	---NA---	623
TRINITY_DN72053_c4_g2_i1	---NA---	803
TRINITY_DN67813_c0_g1_i2	syntaxin-5-like	3441	1e-146	P:GO:0006886; P:GO:0016192; P:GO:0061025; F:GO:0005484; C:GO:0016021	P:intracellular protein transport; P:vesicle-mediated transport; P:membrane fusion; F:SNAP receptor activity; C:integral component of membrane
TRINITY_DN67800_c2_g1_i4	dehydrogenase/reductase SDR family member 11-like	1327	2.58e-111	F:GO:0016491	F:oxidoreductase activity
TRINITY_DN67893_c3_g1_i7	---NA---	616
TRINITY_DN67864_c1_g1_i1	---NA---	1340
TRINITY_DN41193_c0_g1_i1	---NA---	533
TRINITY_DN67848_c0_g2_i1	---NA---	610
TRINITY_DN67848_c0_g3_i1	---NA---	1203
TRINITY_DN67820_c0_g1_i3	dynein heavy chain 3, axonemal-like isoform X1	5361	0	P:GO:0007018; F:GO:0005524; F:GO:0008569; F:GO:0045505; F:GO:0051959; C:GO:0005737; C:GO:0005874; C:GO:0005929; C:GO:0030286	P:microtubule-based movement; F:ATP binding; F:minus-end-directed microtubule motor activity; F:dynein intermediate chain binding; F:dynein light intermediate chain binding; C:cytoplasm; C:microtubule; C:cilium; C:dynein complex
TRINITY_DN65327_c14_g3_i1	putative RNA-directed DNA polymerase from transposon X-element	951	8.31e-24	P:GO:0006278; F:GO:0003824; F:GO:0003964	P:RNA-templated DNA biosynthetic process; F:catalytic activity; F:RNA-directed DNA polymerase activity
TRINITY_DN65329_c1_g1_i5	---NA---	1005
TRINITY_DN65399_c0_g1_i5	---NA---	302
TRINITY_DN65320_c0_g3_i1	---NA---	1072
TRINITY_DN66163_c0_g1_i2	---NA---	2099
TRINITY_DN59772_c0_g1_i3	small nuclear ribonucleoprotein E	1401	2.64e-49	P:GO:0000387; F:GO:0003723; C:GO:0005682; C:GO:0005685; C:GO:0005686; C:GO:0005687; C:GO:0046540; C:GO:0071011	P:spliceosomal snRNP assembly; F:RNA binding; C:U5 snRNP; C:U1 snRNP; C:U2 snRNP; C:U4 snRNP; C:U4/U6 x U5 tri-snRNP complex; C:precatalytic spliceosome
TRINITY_DN72497_c0_g2_i1	---NA---	2305
TRINITY_DN72244_c6_g1_i4	---NA---	573
TRINITY_DN72404_c0_g3_i1	---NA---	213
TRINITY_DN73298_c4_g2_i1	---NA---	966
TRINITY_DN73226_c5_g2_i3	---NA---	592
TRINITY_DN58290_c0_g1_i2	---NA---	3562
TRINITY_DN68646_c0_g2_i5	---NA---	1886
TRINITY_DN72589_c4_g2_i1	---NA---	1719
TRINITY_DN58958_c0_g1_i1	---NA---	1131
TRINITY_DN58958_c0_g1_i2	---NA---	1111
TRINITY_DN56830_c1_g2_i3	---NA---	2935
TRINITY_DN56867_c0_g1_i4	glutathione S-transferase-like	1417	8.33e-158	P:GO:0006749; F:GO:0016740	P:glutathione metabolic process; F:transferase activity
TRINITY_DN64156_c1_g1_i1	reverse transcriptase-like protein	739	2.11e-15	P:GO:0006278; P:GO:0006355; P:GO:0006897; F:GO:0003964; F:GO:0005044; F:GO:0005524; C:GO:0005634; C:GO:0016020	P:RNA-templated DNA biosynthetic process; P:regulation of DNA-templated transcription; P:endocytosis; F:RNA-directed DNA polymerase activity; F:scavenger receptor activity; F:ATP binding; C:nucleus; C:membrane
TRINITY_DN72241_c2_g1_i3	DNA-directed RNA polymerases I and III subunit RPAC2-like	2078	1.33e-44	P:GO:0006351; F:GO:0003677; F:GO:0003899; F:GO:0046983; C:GO:0005666; C:GO:0005736	P:DNA-templated transcription; F:DNA binding; F:DNA-directed 5'-3' RNA polymerase activity; F:protein dimerization activity; C:RNA polymerase III complex; C:RNA polymerase I complex
TRINITY_DN61229_c2_g1_i2	nuclear receptor coactivator 3-like isoform X3	4554	1.12e-45	P:GO:0006355; P:GO:0045893; F:GO:0003677; F:GO:0003700; F:GO:0030374; F:GO:0046983; C:GO:0005634; C:GO:0005667; C:GO:0005737	P:regulation of DNA-templated transcription; P:positive regulation of DNA-templated transcription; F:DNA binding; F:DNA-binding transcription factor activity; F:nuclear receptor coactivator activity; F:protein dimerization activity; C:nucleus; C:transcription regulator complex; C:cytoplasm
TRINITY_DN61218_c0_g3_i2	tubulin-specific chaperone A	3042	1.45e-34	P:GO:0007021; P:GO:0007023; F:GO:0048487; C:GO:0005737; C:GO:0005874	P:tubulin complex assembly; P:post-chaperonin tubulin folding pathway; F:beta-tubulin binding; C:cytoplasm; C:microtubule
TRINITY_DN57771_c0_g3_i1	---NA---	463
TRINITY_DN57771_c0_g3_i9	pol-like protein	2121	2.47e-12	F:GO:0003824	F:catalytic activity
TRINITY_DN57771_c0_g3_i8	---NA---	451
TRINITY_DN57696_c5_g1_i2	---NA---	1549
TRINITY_DN67741_c0_g1_i7	small integral membrane protein 14-like	2312	1.85e-38	C:GO:0005783; C:GO:0016021	C:endoplasmic reticulum; C:integral component of membrane
TRINITY_DN67783_c0_g1_i9	uncharacterized protein LOC102080283	2256	4.07e-123	F:GO:0000166; F:GO:0005525	F:nucleotide binding; F:GTP binding
TRINITY_DN51741_c0_g2_i3	dehydrogenase/reductase SDR family member 7-like	1297	2.33e-12	C:GO:0016020	C:membrane
TRINITY_DN66692_c0_g1_i1	NAD(P)H-dependent FMN reductase C4B3.06c-like	4876	2.3e-73	F:GO:0010181; F:GO:0016491; C:GO:0005829	F:FMN binding; F:oxidoreductase activity; C:cytosol
TRINITY_DN72237_c7_g1_i1	---NA---	808
TRINITY_DN66687_c0_g1_i9	nmrA-like family domain-containing protein 1	882	1.53e-76
TRINITY_DN66687_c0_g1_i3	nmrA-like family domain-containing protein 1	1003	3.18e-67
TRINITY_DN66656_c0_g1_i2	---NA---	449
TRINITY_DN50872_c0_g1_i1	---NA---	538
TRINITY_DN65825_c0_g1_i8	---NA---	1344
TRINITY_DN65825_c0_g1_i5	transmembrane protein 45B-like	2792	1.26e-70	C:GO:0016020; C:GO:0016021	C:membrane; C:integral component of membrane
TRINITY_DN65836_c3_g2_i2	---NA---	512
TRINITY_DN65893_c5_g1_i6	---NA---	380
TRINITY_DN65894_c3_g6_i1	---NA---	478
TRINITY_DN65848_c0_g7_i1	cytochrome c oxidase subunit II	472	8.82e-76	P:GO:0022900; P:GO:1902600; F:GO:0004129; F:GO:0005507; C:GO:0005743; C:GO:0016021; C:GO:0070469	P:electron transport chain; P:proton transmembrane transport; F:cytochrome-c oxidase activity; F:copper ion binding; C:mitochondrial inner membrane; C:integral component of membrane; C:respirasome
TRINITY_DN72291_c1_g1_i4	---NA---	1084
TRINITY_DN71367_c1_g1_i1	---NA---	276
TRINITY_DN71367_c1_g2_i1	---NA---	1693
TRINITY_DN71368_c0_g1_i5	---NA---	1727
TRINITY_DN71340_c0_g1_i18	---NA---	742
TRINITY_DN71315_c1_g3_i1	---NA---	233
TRINITY_DN66080_c0_g1_i3	---NA---	1106
TRINITY_DN68253_c7_g1_i1	putative beta-hexosaminidase	4440	0	F:GO:0004553	F:hydrolase activity, hydrolyzing O-glycosyl compounds
TRINITY_DN58349_c0_g1_i6	cilia- and flagella-associated protein 70-like isoform X3	3738	0
TRINITY_DN70886_c1_g2_i6	uncharacterized protein LOC111129672	4715	8.84e-43	F:GO:0000166; F:GO:0003676	F:nucleotide binding; F:nucleic acid binding
TRINITY_DN70855_c1_g1_i1	putative RNA-directed DNA polymerase from transposon BS	955	8.71e-16	F:GO:0003824	F:catalytic activity
TRINITY_DN69870_c2_g1_i6	guanylate-binding protein 1-like	2048	4.25e-07	F:GO:0003924; F:GO:0005525	F:GTPase activity; F:GTP binding
TRINITY_DN70815_c2_g1_i1	---NA---	2405
TRINITY_DN56919_c0_g1_i1	Carnosine synthase 1	1486	2.39e-09	P:GO:0035499; F:GO:0000166; F:GO:0005524; F:GO:0046872; F:GO:0047730; C:GO:0016020; C:GO:0016021	P:carnosine biosynthetic process; F:nucleotide binding; F:ATP binding; F:metal ion binding; F:carnosine synthase activity; C:membrane; C:integral component of membrane
TRINITY_DN56999_c1_g1_i3	---NA---	296
TRINITY_DN62527_c3_g1_i5	---NA---	2520
TRINITY_DN65719_c1_g2_i3	surfeit locus protein 6 homolog	3258	1.14e-29	C:GO:0005634	C:nucleus
TRINITY_DN65705_c1_g1_i1	---NA---	1840
TRINITY_DN65727_c0_g1_i2	apolipophorins-like isoform X1	3157	2.28e-68	P:GO:0006869; F:GO:0005319; F:GO:0045735	P:lipid transport; F:lipid transporter activity; F:nutrient reservoir activity
TRINITY_DN65727_c0_g1_i3	apolipophorins-like isoform X1	2775	1.52e-68	P:GO:0006869; F:GO:0005319; F:GO:0045735	P:lipid transport; F:lipid transporter activity; F:nutrient reservoir activity
TRINITY_DN65254_c0_g1_i2	---NA---	263
TRINITY_DN65205_c2_g1_i2	---NA---	1185
TRINITY_DN63285_c0_g1_i1	---NA---	430
TRINITY_DN65230_c0_g1_i3	---NA---	3399
TRINITY_DN65266_c2_g1_i3	---NA---	769
TRINITY_DN59132_c2_g1_i1	---NA---	1151
TRINITY_DN69134_c0_g2_i4	cystatin-A	736	7.16e-06	P:GO:0010951; F:GO:0004866; F:GO:0004869	P:negative regulation of endopeptidase activity; F:endopeptidase inhibitor activity; F:cysteine-type endopeptidase inhibitor activity
TRINITY_DN69134_c0_g2_i5	---NA---	516
TRINITY_DN53294_c0_g1_i1	---NA---	1018
TRINITY_DN57250_c2_g1_i3	---NA---	1714
TRINITY_DN66816_c2_g1_i1	---NA---	471
TRINITY_DN66832_c1_g1_i1	---NA---	1845
TRINITY_DN66832_c1_g3_i4	---NA---	1439
TRINITY_DN63285_c0_g4_i1	---NA---	294
TRINITY_DN57523_c0_g1_i2	---NA---	2415
TRINITY_DN57590_c2_g1_i5	---NA---	905
TRINITY_DN67670_c0_g2_i1	netrin-1-like isoform X1	4039	1.54e-68	P:GO:0009653; P:GO:0031175; C:GO:0110165	P:anatomical structure morphogenesis; P:neuron projection development; C:cellular anatomical entity
TRINITY_DN64339_c2_g3_i2	---NA---	1988
TRINITY_DN64337_c2_g2_i1	---NA---	1797
TRINITY_DN55152_c0_g1_i1	SAM-dependent methyltransferase	1810	6.01e-73	F:GO:0008168	F:methyltransferase activity
TRINITY_DN55152_c0_g1_i4	SAM-dependent methyltransferase	1782	4.86e-73	F:GO:0008168	F:methyltransferase activity
TRINITY_DN71815_c0_g2_i3	---NA---	5140
TRINITY_DN71886_c6_g2_i3	CD82 antigen	930	1.46e-14	C:GO:0016020; C:GO:0016021	C:membrane; C:integral component of membrane
TRINITY_DN59906_c5_g4_i1	---NA---	1548
TRINITY_DN63273_c0_g1_i2	---NA---	1504
TRINITY_DN70380_c0_g1_i4	protocadherin Fat 4-like	985	4.05e-21	P:GO:0007155; P:GO:0007156; P:GO:0098609; F:GO:0005509; C:GO:0005886; C:GO:0016020; C:GO:0016021	P:cell adhesion; P:homophilic cell adhesion via plasma membrane adhesion molecules; P:cell-cell adhesion; F:calcium ion binding; C:plasma membrane; C:membrane; C:integral component of membrane
TRINITY_DN61666_c0_g1_i4	---NA---	1140
TRINITY_DN61666_c0_g6_i1	---NA---	1147
TRINITY_DN49142_c0_g1_i1	---NA---	1047
TRINITY_DN48228_c0_g1_i1	---NA---	354
TRINITY_DN59369_c8_g2_i4	---NA---	818
TRINITY_DN60393_c1_g2_i4	ankyrin repeat protein	1866	6.25e-32	P:GO:0035556	P:intracellular signal transduction
TRINITY_DN66747_c0_g1_i10	low-density lipoprotein receptor-related protein 2-like	3351	1.06e-18	C:GO:0016020; C:GO:0016021	C:membrane; C:integral component of membrane
TRINITY_DN66719_c0_g1_i2	---NA---	2425
TRINITY_DN2387_c0_g1_i1	---NA---	1074
TRINITY_DN62734_c7_g1_i1	adenosine receptor A1-like	1086	2.15e-12	P:GO:0015671; F:GO:0005344; F:GO:0019825; F:GO:0020037; F:GO:0046872; C:GO:0016020; C:GO:0016021	P:oxygen transport; F:oxygen carrier activity; F:oxygen binding; F:heme binding; F:metal ion binding; C:membrane; C:integral component of membrane
TRINITY_DN61311_c0_g1_i3	---NA---	2993
TRINITY_DN61375_c3_g5_i1	---NA---	1739
TRINITY_DN61344_c0_g1_i5	protocadherin Fat 4-like	1037	1.08e-10	P:GO:0007155; C:GO:0016020	P:cell adhesion; C:membrane
TRINITY_DN59641_c0_g1_i6	norsolorinic acid reductase A-like isoform X2	2777	5.87e-139	F:GO:0016491	F:oxidoreductase activity
TRINITY_DN59641_c0_g1_i3	norsolorinic acid reductase A-like isoform X2	555	4.23e-24	F:GO:0047834	F:D-threo-aldose 1-dehydrogenase activity
TRINITY_DN59641_c0_g1_i11	uncharacterized oxidoreductase YajO-like	2370	1.35e-81	F:GO:0016491	F:oxidoreductase activity
TRINITY_DN59630_c11_g1_i1	---NA---	1566
TRINITY_DN59616_c0_g1_i11	---NA---	771
TRINITY_DN59223_c0_g1_i1	---NA---	381
TRINITY_DN59299_c2_g1_i1	---NA---	294
TRINITY_DN68085_c3_g1_i1	---NA---	498
TRINITY_DN59290_c4_g3_i1	glutathione S-transferase-like	625	4.23e-18	P:GO:0006749; F:GO:0016740	P:glutathione metabolic process; F:transferase activity
TRINITY_DN59290_c4_g3_i2	glutathione S-transferase 1-like	714	1.69e-53	P:GO:0006749; F:GO:0016740	P:glutathione metabolic process; F:transferase activity
TRINITY_DN59290_c4_g3_i3	glutathione S-transferase 1-like	874	3.29e-53	P:GO:0006749; F:GO:0004364; F:GO:0016740	P:glutathione metabolic process; F:glutathione transferase activity; F:transferase activity
TRINITY_DN59290_c4_g4_i1	glutathione S-transferase-like	1952	3.4e-61	P:GO:0006749; F:GO:0016740	P:glutathione metabolic process; F:transferase activity
TRINITY_DN61795_c4_g1_i2	---NA---	1620
TRINITY_DN61787_c2_g1_i5	neo-calmodulin isoform X4	1004	9.56e-17	P:GO:0065007; F:GO:0005509; F:GO:0030234	P:biological regulation; F:calcium ion binding; F:enzyme regulator activity
TRINITY_DN61786_c0_g2_i3	---NA---	573
TRINITY_DN59854_c8_g1_i2	---NA---	278
TRINITY_DN59870_c1_g1_i3	---NA---	585
TRINITY_DN64439_c2_g1_i7	predicted protein	4205	8.87e-21	C:GO:0110165	C:cellular anatomical entity
TRINITY_DN68078_c0_g1_i2	---NA---	3433
TRINITY_DN70060_c0_g1_i1	nmrA-like family domain-containing protein 1 isoform X1	350	1.79e-12	F:GO:0042802; C:GO:0005654	F:identical protein binding; C:nucleoplasm
TRINITY_DN70060_c1_g1_i17	---NA---	1948
TRINITY_DN70060_c1_g1_i21	---NA---	2311
TRINITY_DN65909_c1_g1_i8	calponin splicing isoform 3	2222	1.01e-133	F:GO:0005515	F:protein binding
TRINITY_DN30570_c0_g1_i1	---NA---	305
TRINITY_DN68881_c5_g1_i1	histidine triad nucleotide-binding protein 3-like	827	8.52e-24	F:GO:0003824	F:catalytic activity
TRINITY_DN53896_c0_g1_i2	---NA---	976
TRINITY_DN64152_c0_g1_i3	---NA---	3331
TRINITY_DN72653_c0_g1_i3	phosphatidylinositol-binding clathrin assembly protein LAP-like isoform X11	7438	5.56e-15	F:GO:0005488	F:binding
TRINITY_DN72615_c2_g4_i1	---NA---	2052
TRINITY_DN72686_c5_g1_i2	Histidine triad nucleotide-binding protein 2, mitochondrial	754	2.63e-65	F:GO:0003824	F:catalytic activity
TRINITY_DN70570_c0_g1_i2	---NA---	6261
TRINITY_DN69297_c2_g1_i6	---NA---	941
TRINITY_DN69206_c7_g1_i2	zinc finger BED domain-containing protein 1-like	1783	1.71e-32	P:GO:0006278; F:GO:0003677; F:GO:0003964; F:GO:0046872; F:GO:0046983; C:GO:0005634	P:RNA-templated DNA biosynthetic process; F:DNA binding; F:RNA-directed DNA polymerase activity; F:metal ion binding; F:protein dimerization activity; C:nucleus
TRINITY_DN57426_c1_g2_i4	reverse transcriptase-like protein	493	1.62e-19	P:GO:0090502; F:GO:0003676; F:GO:0004523	P:RNA phosphodiester bond hydrolysis, endonucleolytic; F:nucleic acid binding; F:RNA-DNA hybrid ribonuclease activity
TRINITY_DN57426_c1_g3_i3	---NA---	810
TRINITY_DN63480_c1_g1_i7	---NA---	421
TRINITY_DN63488_c0_g5_i2	intraflagellar transport protein 56-like isoform X1	1125	2.49e-12	P:GO:0035720; P:GO:0035735; F:GO:0120170; C:GO:0030992; C:GO:0036064; C:GO:0097546	P:intraciliary anterograde transport; P:intraciliary transport involved in cilium assembly; F:intraciliary transport particle B binding; C:intraciliary transport particle B; C:ciliary basal body; C:ciliary base
TRINITY_DN64192_c4_g2_i2	actin, cytoplasmic-like	1251	1.09e-155
TRINITY_DN63402_c2_g1_i1	---NA---	1143
TRINITY_DN70443_c0_g1_i8	---NA---	1391
TRINITY_DN65133_c1_g1_i1	---NA---	962
TRINITY_DN65115_c0_g2_i1	---NA---	271
TRINITY_DN65115_c0_g4_i1	---NA---	384
TRINITY_DN72849_c2_g1_i1	---NA---	242
TRINITY_DN63737_c0_g2_i3	---NA---	5042
TRINITY_DN69907_c0_g3_i1	---NA---	1642
TRINITY_DN69917_c0_g1_i2	serine-rich glycoprotein adhesin	1773	1.72e-23	C:GO:0110165	C:cellular anatomical entity
TRINITY_DN69955_c4_g1_i2	---NA---	613
TRINITY_DN64192_c4_g2_i1	cytoskeletal actin 1	1560	0	P:GO:0000281	P:mitotic cytokinesis
TRINITY_DN64215_c0_g2_i1	Protein Star	1029	9.86e-30	C:GO:0016020	C:membrane
TRINITY_DN64262_c5_g1_i1	---NA---	893
TRINITY_DN54650_c0_g1_i1	---NA---	2391
TRINITY_DN56541_c0_g2_i1	---NA---	1714
TRINITY_DN48462_c0_g1_i1	---NA---	775
TRINITY_DN64647_c1_g1_i1	---NA---	914
TRINITY_DN51098_c0_g1_i7	---NA---	393
TRINITY_DN68921_c5_g1_i2	dynactin subunit 1	1772	2.76e-08
TRINITY_DN68992_c1_g1_i3	ergothioneine biosynthesis protein 1-like isoform X1	3426	0	F:GO:0008168; C:GO:0005783; C:GO:0005788	F:methyltransferase activity; C:endoplasmic reticulum; C:endoplasmic reticulum lumen
TRINITY_DN58075_c0_g4_i1	unnamed protein product	1359	3.17e-07
TRINITY_DN64108_c3_g1_i1	---NA---	2531
TRINITY_DN58010_c2_g2_i2	mitochondrial ATP synthase subunit b precursor	1860	6.14e-71	P:GO:0015986; C:GO:0000276	P:proton motive force-driven ATP synthesis; C:mitochondrial proton-transporting ATP synthase complex, coupling factor F(o)
TRINITY_DN58093_c1_g1_i4	---NA---	413
TRINITY_DN56363_c1_g1_i3	acetylcholine receptor subunit gamma precursor	2582	7.79e-14	F:GO:0005216; C:GO:0016020; C:GO:0030054	F:ion channel activity; C:membrane; C:cell junction
TRINITY_DN63960_c1_g2_i1	Plastocyanin protein	475	2.38e-22	P:GO:0006508; F:GO:0008233	P:proteolysis; F:peptidase activity
TRINITY_DN63987_c5_g1_i2	---NA---	1492
TRINITY_DN56075_c0_g1_i1	multidrug resistance-associated protein 1-like	1744	1.59e-157	P:GO:0055085; F:GO:0005524; F:GO:0016787; F:GO:0140359; C:GO:0016021	P:transmembrane transport; F:ATP binding; F:hydrolase activity; F:ABC-type transporter activity; C:integral component of membrane
TRINITY_DN55242_c0_g1_i8	---NA---	321
TRINITY_DN55242_c0_g1_i5	bile salt-activated lipase-like	595	7.52e-06
TRINITY_DN64574_c9_g1_i6	---NA---	1214
TRINITY_DN60904_c1_g1_i3	---NA---	1696
TRINITY_DN67924_c0_g1_i9	zinc finger BED domain-containing protein 4-like	2562	1.87e-15	F:GO:0046983	F:protein dimerization activity
TRINITY_DN69782_c0_g1_i1	E3 ubiquitin-protein ligase HECW2-like	6167	0	P:GO:0016567; F:GO:0004842	P:protein ubiquitination; F:ubiquitin-protein transferase activity
TRINITY_DN69772_c0_g1_i3	---NA---	1984
TRINITY_DN58621_c2_g3_i1	---NA---	561
TRINITY_DN56243_c5_g4_i1	nmrA-like family domain-containing protein 1 isoform X1	1712	1.09e-42
TRINITY_DN71794_c0_g2_i2	---NA---	2463
TRINITY_DN71779_c4_g1_i1	---NA---	274
TRINITY_DN71779_c5_g1_i7	nmrA-like family domain-containing protein 1	2077	3.68e-08	F:GO:0042802; C:GO:0005654	F:identical protein binding; C:nucleoplasm
TRINITY_DN71779_c5_g1_i4	---NA---	1236
TRINITY_DN71779_c5_g1_i5	---NA---	1104
TRINITY_DN71779_c5_g2_i2	nmrA-like family domain-containing protein 1	1162	3.42e-96
TRINITY_DN9075_c0_g1_i1	hypothetical protein KP79_PYT10068	1683	1.87e-17
TRINITY_DN71779_c5_g2_i1	nmrA-like family domain-containing protein 1	1245	1.58e-94
TRINITY_DN71798_c0_g1_i3	---NA---	4682
TRINITY_DN67205_c4_g1_i1	Sperm-associated antigen 17	2546	2.42e-17	F:GO:0000166; F:GO:0003676; F:GO:0003677; F:GO:0003724; F:GO:0004386; F:GO:0005524; F:GO:0016787	F:nucleotide binding; F:nucleic acid binding; F:DNA binding; F:RNA helicase activity; F:helicase activity; F:ATP binding; F:hydrolase activity
TRINITY_DN67281_c0_g3_i2	---NA---	2396
TRINITY_DN62150_c3_g2_i2	---NA---	2971
TRINITY_DN62101_c0_g1_i7	---NA---	532
TRINITY_DN62101_c0_g1_i5	---NA---	258
TRINITY_DN62121_c0_g1_i2	mammalian ependymin-related protein 1-like	1994	2.57e-24	P:GO:0007160; F:GO:0005509; C:GO:0005576	P:cell-matrix adhesion; F:calcium ion binding; C:extracellular region
TRINITY_DN62199_c3_g1_i7	cilia- and flagella-associated protein 43-like	5677	0	C:GO:0005622; C:GO:0042995; C:GO:0043226	C:intracellular anatomical structure; C:cell projection; C:organelle
TRINITY_DN57031_c1_g1_i1	---NA---	581
TRINITY_DN68148_c0_g1_i6	---NA---	302
TRINITY_DN57031_c2_g1_i1	---NA---	901
TRINITY_DN57031_c3_g1_i4	glutathione S-transferase-like	2162	1.18e-16	P:GO:0006749; F:GO:0016740	P:glutathione metabolic process; F:transferase activity
TRINITY_DN57031_c3_g1_i1	glutathione S-transferase-like	1733	7.53e-27	P:GO:0006749; F:GO:0016740	P:glutathione metabolic process; F:transferase activity
TRINITY_DN57095_c0_g2_i1	UDP-GalNAc:beta-1,3-N-acetylgalactosaminyltransferase 2	3085	4.92e-96	F:GO:0016757; C:GO:0110165	F:glycosyltransferase activity; C:cellular anatomical entity
TRINITY_DN63035_c1_g1_i2	uncharacterized protein LOC110446222, partial	1285	2.28e-170
TRINITY_DN60018_c0_g1_i3	---NA---	1699
TRINITY_DN66467_c6_g1_i1	---NA---	1341
TRINITY_DN66456_c1_g4_i1	---NA---	777
TRINITY_DN67349_c0_g1_i7	nuclear GTPase SLIP-GC isoform X1	6221	6.34e-51
TRINITY_DN67350_c0_g1_i12	---NA---	852

## Sheet: Sup2
Sequence name	Sample A	Sample B	Log fold change	p-value	False discovery rate
TRINITY_DN65320_c0_g3_i1	Site B	Site F	-11.3884	2.7e-24	1.25e-19
TRINITY_DN59641_c0_g1_i3	Site B	Site F	-8.07071	3.3e-23	7.6e-19
TRINITY_DN57031_c3_g1_i1	Site B	Site F	-7.88912	3.81e-21	5.85e-17
TRINITY_DN72497_c0_g2_i1	Site B	Site F	10.6827	8.8e-20	1.01e-15
TRINITY_DN65266_c2_g1_i3	Site B	Site F	-8.4491	1.95e-19	1.8e-15
TRINITY_DN59641_c0_g1_i11	Site B	Site F	-8.27042	4.9e-19	3.76e-15
TRINITY_DN68078_c0_g1_i2	Site B	Site F	10.116	4.19e-18	2.76e-14
TRINITY_DN62915_c9_g1_i1	Site B	Site F	-10.7779	2.72e-17	1.57e-13
TRINITY_DN70570_c0_g1_i2	Site B	Site F	-10.2503	1.38e-15	7.06e-12
TRINITY_DN72934_c2_g2_i2	Site B	Site F	-6.31531	4.89e-15	2.25e-11
TRINITY_DN72934_c3_g3_i1	Site B	Site F	-5.90586	1.3e-14	5.43e-11
TRINITY_DN58744_c3_g4_i1	Site B	Site F	-5.34954	1.9e-14	7.28e-11
TRINITY_DN69955_c4_g1_i2	Site B	Site F	7.78945	1.58e-13	5.37e-10
TRINITY_DN69508_c1_g1_i4	Site B	Site F	-11.728	1.63e-13	5.37e-10
TRINITY_DN70169_c0_g1_i4	Site B	Site F	-8.94181	1.7e-12	5.23e-09
TRINITY_DN59290_c4_g3_i3	Site B	Site F	-4.13826	3.68e-12	1.06e-08
TRINITY_DN72934_c3_g1_i6	Site B	Site F	-4.68207	6.07e-12	1.65e-08
TRINITY_DN59641_c0_g1_i6	Site B	Site F	-8.22702	6.65e-12	1.7e-08
TRINITY_DN9075_c0_g1_i1	Site B	Site F	11.7977	9.86e-12	2.39e-08
TRINITY_DN57031_c3_g1_i4	Site B	Site F	-7.27155	1.43e-10	3.29e-07
TRINITY_DN67924_c0_g1_i9	Site B	Site F	-8.52926	3.11e-10	6.83e-07
TRINITY_DN64760_c5_g4_i3	Site B	Site F	-8.76516	4.02e-10	8.41e-07
TRINITY_DN70060_c1_g1_i17	Site B	Site F	-5.17401	4.51e-10	9.03e-07
TRINITY_DN72589_c4_g2_i1	Site B	Site F	-3.78764	6e-10	1.15e-06
TRINITY_DN57771_c0_g3_i1	Site B	Site F	-9.88759	1.11e-09	2.05e-06
TRINITY_DN70772_c1_g1_i2	Site B	Site F	6.2471	1.25e-09	2.22e-06
TRINITY_DN71815_c0_g2_i3	Site B	Site F	-11.0187	1.45e-09	2.47e-06
TRINITY_DN39653_c0_g2_i1	Site B	Site F	7.99589	1.59e-09	2.62e-06
TRINITY_DN59290_c4_g4_i1	Site B	Site F	-5.2888	2.16e-09	3.43e-06
TRINITY_DN62150_c3_g2_i2	Site B	Site F	-11.493	2.35e-09	3.61e-06
TRINITY_DN68722_c3_g1_i1	Site B	Site F	-4.43662	6.32e-09	9.4e-06
TRINITY_DN65254_c0_g1_i2	Site B	Site F	8.33548	8.62e-09	1.24e-05
TRINITY_DN68170_c0_g1_i2	Site B	Site F	-3.04486	8.9e-09	1.24e-05
TRINITY_DN56919_c0_g1_i1	Site B	Site F	-4.60547	1.21e-08	1.64e-05
TRINITY_DN64192_c4_g2_i2	Site B	Site F	-4.58811	1.29e-08	1.69e-05
TRINITY_DN63480_c1_g1_i7	Site B	Site F	-6.41592	1.44e-08	1.84e-05
TRINITY_DN65329_c1_g1_i5	Site B	Site F	6.30045	1.5e-08	1.87e-05
TRINITY_DN62527_c3_g1_i5	Site B	Site F	-10.6277	1.55e-08	1.88e-05
TRINITY_DN61229_c2_g1_i2	Site B	Site F	7.93175	1.6e-08	1.89e-05
TRINITY_DN59290_c4_g3_i1	Site B	Site F	-7.77458	1.81e-08	2.08e-05
TRINITY_DN66467_c6_g1_i1	Site B	Site F	-9.78254	3.82e-08	4.3e-05
TRINITY_DN64192_c4_g2_i1	Site B	Site F	-8.68432	5.78e-08	6.34e-05
TRINITY_DN55615_c6_g1_i2	Site B	Site F	11.2778	9.43e-08	0.000100978
TRINITY_DN70886_c1_g2_i6	Site B	Site F	-5.56684	1.07e-07	0.000110762
TRINITY_DN64337_c2_g2_i1	Site B	Site F	-7.90734	1.08e-07	0.000110762
TRINITY_DN57771_c0_g3_i8	Site B	Site F	9.58401	1.16e-07	0.00011574
TRINITY_DN71779_c5_g1_i7	Site B	Site F	-3.14866	1.28e-07	0.000125382
TRINITY_DN57523_c0_g1_i2	Site B	Site F	3.70001	1.33e-07	0.000127488
TRINITY_DN71779_c5_g1_i5	Site B	Site F	-7.25687	1.36e-07	0.000127488
TRINITY_DN60393_c1_g2_i4	Site B	Site F	-7.69859	1.74e-07	0.000159897
TRINITY_DN70731_c0_g1_i3	Site B	Site F	-11.729	1.84e-07	0.000166219
TRINITY_DN67281_c0_g3_i2	Site B	Site F	-9.12794	1.89e-07	0.000166219
TRINITY_DN56243_c5_g4_i1	Site B	Site F	-3.00483	1.91e-07	0.000166219
TRINITY_DN61474_c0_g1_i1	Site B	Site F	7.73067	2.09e-07	0.000178652
TRINITY_DN69013_c0_g1_i1	Site B	Site F	-7.35075	2.25e-07	0.000188767
TRINITY_DN70710_c0_g3_i1	Site B	Site F	-4.95263	2.32e-07	0.000190758
TRINITY_DN70169_c0_g1_i7	Site B	Site F	-6.0239	2.6e-07	0.000210351
TRINITY_DN72934_c3_g1_i3	Site B	Site F	-3.17719	2.76e-07	0.000219325
TRINITY_DN62270_c1_g1_i1	Site B	Site F	-10.2095	3.17e-07	0.000247378
TRINITY_DN59630_c11_g1_i1	Site B	Site F	-4.41539	3.4e-07	0.000261252
TRINITY_DN70274_c0_g1_i3	Site B	Site F	-5.08427	3.52e-07	0.000266185
TRINITY_DN61787_c2_g1_i5	Site B	Site F	-8.93922	3.69e-07	0.000274386
TRINITY_DN70815_c2_g1_i1	Site B	Site F	9.21444	3.78e-07	0.000276117
TRINITY_DN62199_c3_g1_i7	Site B	Site F	9.18654	3.96e-07	0.000285204
TRINITY_DN71367_c1_g2_i1	Site B	Site F	-5.88858	4.03e-07	0.000285326
TRINITY_DN57031_c2_g1_i1	Site B	Site F	-5.34214	5.35e-07	0.000365982
TRINITY_DN71315_c1_g3_i1	Site B	Site F	-8.92565	5.43e-07	0.000365982
TRINITY_DN72244_c6_g1_i4	Site B	Site F	-10.3247	5.47e-07	0.000365982
TRINITY_DN60785_c0_g1_i2	Site B	Site F	-8.90441	5.48e-07	0.000365982
TRINITY_DN68085_c3_g1_i1	Site B	Site F	-4.92916	7.28e-07	0.000478833
TRINITY_DN68921_c5_g1_i2	Site B	Site F	8.74195	7.65e-07	0.000496565
TRINITY_DN61795_c4_g1_i2	Site B	Site F	7.57754	7.83e-07	0.00050074
TRINITY_DN69570_c0_g1_i7	Site B	Site F	-10.6179	9.61e-07	0.000606708
TRINITY_DN68992_c1_g1_i3	Site B	Site F	-3.5243	1.05e-06	0.00065589
TRINITY_DN69206_c7_g1_i2	Site B	Site F	-5.84699	1.16e-06	0.000710287
TRINITY_DN58958_c0_g1_i2	Site B	Site F	-4.29897	1.29e-06	0.0007827
TRINITY_DN72849_c2_g1_i1	Site B	Site F	-5.87854	1.37e-06	0.000818036

## Sheet: Sup3
Sequence name	Sample A	Sample B	Log fold change	p-value	False discovery rate
TRINITY_DN59641_c0_g1_i3	Site B	Site G	-10.3387	9.8e-20	4.53e-15
TRINITY_DN62915_c9_g1_i1	Site B	Site G	-11.3652	6.79e-18	1.57e-13
TRINITY_DN58290_c0_g1_i2	Site B	Site G	10.0189	2.67e-17	4.12e-13
TRINITY_DN68078_c0_g1_i2	Site B	Site G	10.0036	5.28e-17	6.1e-13
TRINITY_DN59290_c4_g3_i3	Site B	Site G	-5.57417	1.57e-15	1.45e-11
TRINITY_DN58744_c3_g4_i1	Site B	Site G	-6.70138	7.03e-15	4.79e-11
TRINITY_DN57031_c3_g1_i1	Site B	Site G	-8.67159	7.26e-15	4.79e-11
TRINITY_DN69206_c7_g1_i2	Site B	Site G	-8.14844	1.85e-14	1.07e-10
TRINITY_DN65266_c2_g1_i3	Site B	Site G	-8.74544	5.49e-14	2.65e-10
TRINITY_DN59641_c0_g1_i6	Site B	Site G	-10.0626	5.73e-14	2.65e-10
TRINITY_DN66281_c1_g1_i2	Site B	Site G	9.60423	9.37e-13	3.94e-09
TRINITY_DN66832_c1_g1_i1	Site B	Site G	10.9953	3.19e-12	1.23e-08
TRINITY_DN72934_c3_g1_i6	Site B	Site G	-6.52677	4.04e-12	1.44e-08
TRINITY_DN69782_c0_g1_i1	Site B	Site G	-8.10391	4.71e-12	1.56e-08
TRINITY_DN63540_c1_g7_i2	Site B	Site G	6.78459	5.3e-12	1.63e-08
TRINITY_DN72934_c3_g3_i1	Site B	Site G	-6.25336	1.2e-11	3.42e-08
TRINITY_DN64760_c5_g4_i3	Site B	Site G	-10.2461	1.26e-11	3.42e-08
TRINITY_DN68085_c3_g1_i1	Site B	Site G	-7.40549	2.66e-11	6.84e-08
TRINITY_DN72934_c2_g2_i2	Site B	Site G	-5.98854	1.07e-10	2.49e-07
TRINITY_DN71367_c1_g1_i1	Site B	Site G	-10.2629	1.08e-10	2.49e-07
TRINITY_DN68992_c1_g1_i3	Site B	Site G	-5.13988	1.54e-10	3.38e-07
TRINITY_DN68170_c0_g1_i2	Site B	Site G	-4.19646	1.78e-10	3.74e-07
TRINITY_DN71367_c1_g2_i1	Site B	Site G	-10.264	2.04e-10	4.1e-07
TRINITY_DN62060_c6_g1_i2	Site B	Site G	-10.4866	4.14e-10	7.97e-07
TRINITY_DN70772_c1_g1_i2	Site B	Site G	6.40103	6.91e-10	1.28e-06
TRINITY_DN72589_c4_g2_i1	Site B	Site G	-5.24471	8.62e-10	1.49e-06
TRINITY_DN63163_c3_g1_i1	Site B	Site G	-12.8547	8.68e-10	1.49e-06
TRINITY_DN72849_c2_g1_i1	Site B	Site G	-8.15144	1.04e-09	1.72e-06
TRINITY_DN59641_c0_g1_i11	Site B	Site G	-8.25228	1.28e-09	2.04e-06
TRINITY_DN72934_c3_g1_i3	Site B	Site G	-4.47899	1.52e-09	2.34e-06
TRINITY_DN65848_c0_g7_i1	Site B	Site G	8.49349	1.61e-09	2.4e-06
TRINITY_DN58075_c0_g4_i1	Site B	Site G	8.88562	1.74e-09	2.51e-06
TRINITY_DN63488_c0_g5_i2	Site B	Site G	-8.49999	1.84e-09	2.58e-06
TRINITY_DN59290_c4_g3_i1	Site B	Site G	-8.95085	3.43e-09	4.67e-06
TRINITY_DN66163_c0_g1_i2	Site B	Site G	10.5306	5.82e-09	7.62e-06
TRINITY_DN70060_c1_g1_i17	Site B	Site G	-5.68497	5.93e-09	7.62e-06
TRINITY_DN57590_c2_g1_i5	Site B	Site G	-10.2779	9.32e-09	1.16e-05
TRINITY_DN71779_c5_g2_i2	Site B	Site G	-4.51193	1.07e-08	1.3e-05
TRINITY_DN55152_c0_g1_i4	Site B	Site G	-5.78008	1.29e-08	1.49e-05
TRINITY_DN65320_c0_g3_i1	Site B	Site G	-10.4534	1.29e-08	1.49e-05
TRINITY_DN48228_c0_g1_i1	Site B	Site G	-9.1289	1.43e-08	1.61e-05
TRINITY_DN59290_c4_g4_i1	Site B	Site G	-5.39171	1.74e-08	1.91e-05
TRINITY_DN65825_c0_g1_i5	Site B	Site G	-7.74564	1.85e-08	1.99e-05
TRINITY_DN56243_c5_g4_i1	Site B	Site G	-4.16053	2.09e-08	2.2e-05
TRINITY_DN71779_c5_g2_i1	Site B	Site G	-3.75928	2.22e-08	2.28e-05
TRINITY_DN68377_c5_g1_i3	Site B	Site G	-4.56829	2.58e-08	2.59e-05
TRINITY_DN64192_c4_g2_i2	Site B	Site G	-4.57703	2.64e-08	2.6e-05
TRINITY_DN67924_c0_g1_i9	Site B	Site G	-8.70367	2.7e-08	2.6e-05
TRINITY_DN62619_c4_g1_i3	Site B	Site G	-7.63087	2.87e-08	2.7e-05
TRINITY_DN68722_c3_g1_i1	Site B	Site G	-5.0442	4.11e-08	3.8e-05
TRINITY_DN64192_c4_g2_i1	Site B	Site G	-8.42452	5.13e-08	4.65e-05
TRINITY_DN64439_c2_g1_i7	Site B	Site G	8.23953	5.73e-08	5.09e-05
TRINITY_DN59090_c2_g5_i1	Site B	Site G	-4.32376	6.51e-08	5.68e-05
TRINITY_DN65909_c1_g1_i8	Site B	Site G	-9.69391	6.79e-08	5.81e-05
TRINITY_DN71449_c3_g3_i2	Site B	Site G	-5.18611	7.63e-08	6.42e-05
TRINITY_DN53896_c0_g1_i2	Site B	Site G	10.3353	8.22e-08	6.78e-05
TRINITY_DN65115_c0_g2_i1	Site B	Site G	-6.1878	8.55e-08	6.94e-05
TRINITY_DN64152_c0_g1_i3	Site B	Site G	7.55633	9.05e-08	7.2e-05
TRINITY_DN61375_c3_g5_i1	Site B	Site G	7.87274	9.19e-08	7.2e-05
TRINITY_DN72237_c7_g1_i1	Site B	Site G	-7.89192	9.76e-08	7.52e-05
TRINITY_DN71794_c0_g2_i2	Site B	Site G	9.58735	1.26e-07	9.57e-05
TRINITY_DN66692_c0_g1_i1	Site B	Site G	-3.03681	1.58e-07	0.000117862
TRINITY_DN59455_c2_g2_i2	Site B	Site G	3.65298	2.42e-07	0.000177944
TRINITY_DN59290_c4_g3_i2	Site B	Site G	-5.90932	3.14e-07	0.000225085
TRINITY_DN62121_c0_g1_i2	Site B	Site G	-4.15887	3.16e-07	0.000225085
TRINITY_DN72404_c0_g3_i1	Site B	Site G	2.96667	3.52e-07	0.000246384
TRINITY_DN65115_c0_g4_i1	Site B	Site G	-4.78	4.58e-07	0.000316259
TRINITY_DN70060_c1_g1_i21	Site B	Site G	-5.53381	4.85e-07	0.000329693
TRINITY_DN62150_c3_g2_i2	Site B	Site G	-11.0789	4.98e-07	0.000333477
TRINITY_DN65894_c3_g6_i1	Site B	Site G	-9.33174	5.05e-07	0.00033356
TRINITY_DN63580_c0_g1_i1	Site B	Site G	-2.89322	6.4e-07	0.000416584
TRINITY_DN56075_c0_g1_i1	Site B	Site G	-6.27905	6.93e-07	0.000444788
TRINITY_DN56919_c0_g1_i1	Site B	Site G	-4.66115	7.08e-07	0.00044824
TRINITY_DN66456_c1_g4_i1	Site B	Site G	-9.09405	7.24e-07	0.000452044
TRINITY_DN71886_c6_g2_i3	Site B	Site G	8.11126	7.41e-07	0.000456967
TRINITY_DN58621_c2_g3_i1	Site B	Site G	3.62436	7.72e-07	0.000469355
TRINITY_DN61787_c2_g1_i5	Site B	Site G	-10.9843	7.97e-07	0.000478404
TRINITY_DN61344_c0_g1_i5	Site B	Site G	-7.16782	8.44e-07	0.000500055
TRINITY_DN70060_c0_g1_i1	Site B	Site G	-3.77756	8.69e-07	0.000508833
TRINITY_DN68722_c3_g2_i2	Site B	Site G	-4.5504	8.92e-07	0.000515533
TRINITY_DN67848_c0_g2_i1	Site B	Site G	5.14787	9.53e-07	0.000544127
TRINITY_DN61666_c0_g1_i4	Site B	Site G	-8.85406	1.05e-06	0.000594395
TRINITY_DN62296_c2_g1_i4	Site B	Site G	-7.17329	1.07e-06	0.000595707
TRINITY_DN60393_c1_g2_i4	Site B	Site G	-8.66162	1.12e-06	0.000614842
TRINITY_DN57360_c8_g1_i2	Site B	Site G	8.67308	1.13e-06	0.000614842
TRINITY_DN66687_c0_g1_i3	Site B	Site G	-4.82076	1.44e-06	0.000774789
TRINITY_DN70974_c5_g1_i1	Site B	Site G	-2.97251	1.49e-06	0.000794417
TRINITY_DN68646_c0_g2_i5	Site B	Site G	-11.7172	1.53e-06	0.000802086
TRINITY_DN63737_c0_g2_i3	Site B	Site G	-7.69286	1.62e-06	0.000841374
TRINITY_DN56867_c0_g1_i4	Site B	Site G	-3.55961	1.65e-06	0.000845066
TRINITY_DN68141_c1_g2_i1	Site B	Site G	4.04199	1.66e-06	0.000845066
TRINITY_DN66687_c0_g1_i9	Site B	Site G	-8.95491	1.79e-06	0.000899184
TRINITY_DN63960_c1_g2_i1	Site B	Site G	-3.73065	1.82e-06	0.000899486
TRINITY_DN65825_c0_g1_i8	Site B	Site G	-6.14785	1.83e-06	0.000899486
TRINITY_DN59616_c0_g1_i11	Site B	Site G	3.7968	1.94e-06	0.000943791
TRINITY_DN60702_c0_g1_i6	Site B	Site G	-8.52657	1.96e-06	0.000943791
TRINITY_DN63402_c2_g1_i1	Site B	Site G	2.53377	2.02e-06	0.000963008
TRINITY_DN55152_c0_g1_i1	Site B	Site G	-7.25647	2.05e-06	0.000963392
TRINITY_DN65205_c2_g1_i2	Site B	Site G	-9.35226	2.06e-06	0.000963392

## Sheet: Sup4
Sequence name	Sample A	Sample B	Log fold change	p-value	False discovery rate
TRINITY_DN64715_c3_g2_i2	Site B	Site P	11.4213	2.97747e-23	1.38345e-18
TRINITY_DN69782_c0_g1_i1	Site B	Site P	-8.82988	3.85506e-19	8.95608e-15
TRINITY_DN58010_c2_g2_i2	Site B	Site P	11.8978	7.64893e-15	1.18467e-10
TRINITY_DN59641_c0_g1_i3	Site B	Site P	-8.23194	2.81685e-13	3.27205e-09
TRINITY_DN65266_c2_g1_i3	Site B	Site P	-9.4111	4.35804e-13	4.04984e-09
TRINITY_DN64760_c5_g4_i3	Site B	Site P	-9.91243	1.8342e-12	1.42041e-08
TRINITY_DN57250_c2_g1_i3	Site B	Site P	-9.54787	3.88819e-12	2.36063e-08
TRINITY_DN64108_c3_g1_i1	Site B	Site P	10.772	4.06445e-12	2.36063e-08
TRINITY_DN71779_c5_g1_i4	Site B	Site P	-9.14462	1.27249e-11	6.56946e-08
TRINITY_DN59641_c0_g1_i6	Site B	Site P	-8.87167	1.90491e-11	8.85098e-08
TRINITY_DN62915_c9_g1_i1	Site B	Site P	-11.4972	2.15679e-11	9.11028e-08
TRINITY_DN67864_c1_g1_i1	Site B	Site P	-9.99204	4.1315e-11	1.59972e-07
TRINITY_DN59290_c4_g3_i3	Site B	Site P	-4.57274	8.92988e-11	3.18457e-07
TRINITY_DN57031_c3_g1_i1	Site B	Site P	-7.26207	9.59538e-11	3.18457e-07
TRINITY_DN62332_c4_g2_i1	Site B	Site P	8.39354	1.03315e-10	3.20029e-07
TRINITY_DN59772_c0_g1_i3	Site B	Site P	-11.7368	1.24622e-10	3.61904e-07
TRINITY_DN67358_c0_g1_i10	Site B	Site P	10.7373	1.35948e-10	3.71569e-07
TRINITY_DN72934_c3_g3_i1	Site B	Site P	-6.40176	1.5556e-10	4.01551e-07
TRINITY_DN72934_c3_g1_i6	Site B	Site P	-5.20069	2.91282e-10	7.12322e-07
TRINITY_DN67741_c0_g1_i7	Site B	Site P	-8.50769	3.44506e-10	8.00357e-07
TRINITY_DN59641_c0_g1_i11	Site B	Site P	-9.24797	4.07476e-10	9.0157e-07
TRINITY_DN72934_c2_g2_i2	Site B	Site P	-6.69988	5.78793e-10	1.22241e-06
TRINITY_DN39653_c0_g2_i1	Site B	Site P	8.05465	1.08361e-09	2.18909e-06
TRINITY_DN58349_c0_g1_i6	Site B	Site P	-7.91312	2.03128e-09	3.93256e-06
TRINITY_DN67205_c4_g1_i1	Site B	Site P	6.72765	2.75372e-09	5.04838e-06
TRINITY_DN58744_c3_g4_i1	Site B	Site P	-5.70867	2.82494e-09	5.04838e-06
TRINITY_DN72849_c2_g1_i1	Site B	Site P	-7.6472	4.04634e-09	6.9633e-06
TRINITY_DN68312_c1_g1_i5	Site B	Site P	-7.79391	4.65522e-09	7.72501e-06
TRINITY_DN64761_c1_g1_i6	Site B	Site P	10.2893	6.22324e-09	9.97092e-06
TRINITY_DN57696_c5_g1_i2	Site B	Site P	-8.96415	7.98419e-09	1.23659e-05
TRINITY_DN56919_c0_g1_i1	Site B	Site P	-4.77987	8.93357e-09	1.26733e-05
TRINITY_DN63480_c1_g1_i7	Site B	Site P	-6.09653	8.96875e-09	1.26733e-05
TRINITY_DN72291_c1_g1_i4	Site B	Site P	7.05877	9.00093e-09	1.26733e-05
TRINITY_DN61311_c0_g1_i3	Site B	Site P	-10.2594	9.32616e-09	1.2745e-05
TRINITY_DN70060_c1_g1_i21	Site B	Site P	-7.14985	1.0094e-08	1.34002e-05
TRINITY_DN69534_c1_g1_i5	Site B	Site P	10.2516	1.10489e-08	1.42605e-05
TRINITY_DN68756_c0_g1_i1	Site B	Site P	-6.96102	1.48048e-08	1.85917e-05
TRINITY_DN67349_c0_g1_i7	Site B	Site P	9.01966	1.59275e-08	1.94359e-05
TRINITY_DN66747_c0_g1_i10	Site B	Site P	10.1549	1.63137e-08	1.94359e-05
TRINITY_DN59290_c4_g4_i1	Site B	Site P	-5.47414	2.14581e-08	2.49257e-05
TRINITY_DN41193_c0_g1_i1	Site B	Site P	8.83337	3.4178e-08	3.87328e-05
TRINITY_DN68170_c0_g1_i2	Site B	Site P	-4.09565	3.98222e-08	4.40547e-05
TRINITY_DN60393_c1_g2_i4	Site B	Site P	-8.03173	5.32032e-08	5.74891e-05
TRINITY_DN70570_c0_g1_i2	Site B	Site P	-9.91418	6.82663e-08	7.20892e-05
TRINITY_DN68992_c1_g1_i3	Site B	Site P	-4.27277	8.8505e-08	9.13843e-05
TRINITY_DN72934_c3_g1_i3	Site B	Site P	-3.74285	9.42727e-08	9.52237e-05
TRINITY_DN57426_c1_g3_i3	Site B	Site P	11.2789	9.91055e-08	9.79753e-05
TRINITY_DN65909_c1_g1_i8	Site B	Site P	-10.3465	1.08828e-07	0.000105345
TRINITY_DN60904_c1_g1_i3	Site B	Site P	7.96	1.33956e-07	0.000127023
TRINITY_DN71779_c5_g1_i5	Site B	Site P	-7.35305	1.93976e-07	0.000180258
TRINITY_DN48462_c0_g1_i1	Site B	Site P	7.57508	2.20433e-07	0.000200828
TRINITY_DN66080_c0_g1_i3	Site B	Site P	10.0295	2.25003e-07	0.000201049
TRINITY_DN65133_c1_g1_i1	Site B	Site P	6.3333	2.4051e-07	0.00021085
TRINITY_DN72686_c5_g1_i2	Site B	Site P	-8.13056	2.70877e-07	0.000233074
TRINITY_DN62199_c3_g1_i7	Site B	Site P	9.24155	3.02868e-07	0.000255863
TRINITY_DN71779_c5_g2_i1	Site B	Site P	-3.10749	3.38082e-07	0.000280512
TRINITY_DN56243_c5_g4_i1	Site B	Site P	-4.15858	3.47277e-07	0.000283086
TRINITY_DN70060_c1_g1_i17	Site B	Site P	-5.20903	3.54932e-07	0.000284337
TRINITY_DN72589_c4_g2_i1	Site B	Site P	-4.38521	3.75448e-07	0.000295675
TRINITY_DN69917_c0_g1_i2	Site B	Site P	6.0504	4.48421e-07	0.000347257
TRINITY_DN64574_c9_g1_i6	Site B	Site P	8.92085	5.35901e-07	0.000408198
TRINITY_DN57031_c1_g1_i1	Site B	Site P	-6.24488	5.62973e-07	0.000421903
TRINITY_DN59854_c8_g1_i2	Site B	Site P	-7.19033	6.26326e-07	0.000461931
TRINITY_DN69004_c1_g1_i1	Site B	Site P	-7.35639	7.00801e-07	0.000508782
TRINITY_DN73298_c4_g2_i1	Site B	Site P	8.81395	7.95438e-07	0.000568604
TRINITY_DN58958_c0_g1_i1	Site B	Site P	-8.34834	9.40803e-07	0.000662326
TRINITY_DN56363_c1_g1_i3	Site B	Site P	-7.47324	1.04943e-06	0.000721479
TRINITY_DN2387_c0_g1_i1	Site B	Site P	-8.43353	1.06603e-06	0.000721479
TRINITY_DN73226_c5_g2_i3	Site B	Site P	6.0907	1.07141e-06	0.000721479
TRINITY_DN59630_c11_g1_i1	Site B	Site P	-3.98931	1.36343e-06	0.000905009
TRINITY_DN63273_c0_g1_i2	Site B	Site P	5.08532	1.40479e-06	0.000919325
TRINITY_DN71779_c5_g1_i7	Site B	Site P	-3.87265	1.43811e-06	0.000919476
TRINITY_DN59579_c0_g1_i2	Site B	Site P	8.50759	1.4446e-06	0.000919476
TRINITY_DN67670_c0_g2_i1	Site B	Site P	8.43128	1.49438e-06	0.000931754
TRINITY_DN65825_c0_g1_i5	Site B	Site P	-6.85135	1.50399e-06	0.000931754
TRINITY_DN72615_c2_g4_i1	Site B	Site P	8.20614	1.56203e-06	0.00095206
TRINITY_DN63987_c5_g1_i2	Site B	Site P	-8.4939	1.58676e-06	0.00095206
TRINITY_DN71367_c1_g1_i1	Site B	Site P	-7.22223	1.59824e-06	0.00095206
TRINITY_DN64215_c0_g2_i1	Site B	Site P	-6.72308	1.66236e-06	0.000977722
TRINITY_DN68722_c3_g1_i1	Site B	Site P	-4.20335	1.70311e-06	0.00098845
TRINITY_DN68568_c0_g1_i1	Site B	Site P	7.27491	1.72315e-06	0.00098845
TRINITY_DN54650_c0_g1_i1	Site B	Site P	9.36266	1.75654e-06	0.000991082
TRINITY_DN69426_c5_g1_i1	Site B	Site P	-6.28305	1.7704e-06	0.000991082
TRINITY_DN70855_c1_g1_i1	Site B	Site P	-6.872	1.79618e-06	0.000993545

## Sheet: Sup5
Sequence name	Sample A	Sample B	Log fold change	p-value	False discovery rate
TRINITY_DN64983_c0_g3_i2	Site F	Site G	-6.43139	1.26933e-13	5.70579e-09
TRINITY_DN69508_c1_g1_i4	Site F	Site G	11.5562	3.05272e-13	6.86114e-09
TRINITY_DN71794_c0_g2_i2	Site F	Site G	9.59028	2.75622e-11	3.17311e-07
TRINITY_DN66719_c0_g1_i2	Site F	Site G	13.4843	2.89476e-11	3.17311e-07
TRINITY_DN70125_c0_g4_i1	Site F	Site G	4.435	3.52952e-11	3.17311e-07
TRINITY_DN65705_c1_g1_i1	Site F	Site G	6.44549	4.32726e-11	3.24191e-07
TRINITY_DN70919_c4_g1_i3	Site F	Site G	3.54569	2.8247e-10	1.73808e-06
TRINITY_DN70443_c0_g1_i8	Site F	Site G	-8.44712	3.09329e-10	1.73808e-06
TRINITY_DN58093_c1_g1_i4	Site F	Site G	8.85209	7.47093e-10	3.7314e-06
TRINITY_DN69955_c4_g1_i2	Site F	Site G	-6.40504	8.99978e-10	4.04549e-06
TRINITY_DN62060_c6_g1_i2	Site F	Site G	-8.91052	1.86607e-09	7.62559e-06
TRINITY_DN60423_c5_g1_i4	Site F	Site G	4.77014	2.42562e-09	8.9027e-06
TRINITY_DN68881_c5_g1_i1	Site F	Site G	9.85601	2.57469e-09	8.9027e-06
TRINITY_DN56999_c1_g1_i3	Site F	Site G	3.31963	3.30205e-09	1.06022e-05
TRINITY_DN72404_c0_g3_i1	Site F	Site G	3.32195	6.73751e-09	2.01905e-05
TRINITY_DN65848_c0_g7_i1	Site F	Site G	8.88739	1.2019e-08	3.21697e-05
TRINITY_DN70169_c0_g1_i4	Site F	Site G	7.00677	1.21662e-08	3.21697e-05
TRINITY_DN9075_c0_g1_i1	Site F	Site G	-10.7114	1.5498e-08	3.87029e-05
TRINITY_DN59870_c1_g1_i3	Site F	Site G	4.17019	2.15592e-08	5.10056e-05
TRINITY_DN69907_c0_g3_i1	Site F	Site G	6.28276	3.54772e-08	7.89274e-05
TRINITY_DN67848_c0_g3_i1	Site F	Site G	13.4048	3.73268e-08	7.89274e-05
TRINITY_DN59223_c0_g1_i1	Site F	Site G	3.61361	3.86288e-08	7.89274e-05
TRINITY_DN60785_c0_g1_i8	Site F	Site G	9.74328	5.88247e-08	0.000114821
TRINITY_DN57771_c0_g3_i8	Site F	Site G	-8.88762	6.13045e-08	0.000114821
TRINITY_DN59369_c8_g2_i4	Site F	Site G	-9.48569	8.92667e-08	0.000155492
TRINITY_DN70274_c0_g1_i1	Site F	Site G	7.07652	8.99378e-08	0.000155492
TRINITY_DN59455_c2_g2_i2	Site F	Site G	3.12803	1.00711e-07	0.000163873
TRINITY_DN69134_c0_g2_i4	Site F	Site G	5.6567	1.02077e-07	0.000163873
TRINITY_DN62270_c1_g1_i1	Site F	Site G	11.5997	1.2348e-07	0.000187959
TRINITY_DN62362_c1_g2_i1	Site F	Site G	7.48243	1.25443e-07	0.000187959
TRINITY_DN67783_c0_g1_i9	Site F	Site G	10.0692	1.35888e-07	0.000197041
TRINITY_DN53372_c0_g1_i4	Site F	Site G	5.04198	1.44662e-07	0.00020321
TRINITY_DN72241_c2_g1_i3	Site F	Site G	9.14562	1.67107e-07	0.000227626
TRINITY_DN65327_c14_g3_i1	Site F	Site G	7.38708	1.90048e-07	0.000236667
TRINITY_DN62734_c7_g1_i1	Site F	Site G	2.80352	1.90609e-07	0.000236667
TRINITY_DN64647_c1_g1_i1	Site F	Site G	8.31454	1.91609e-07	0.000236667
TRINITY_DN63402_c2_g1_i1	Site F	Site G	2.62725	1.94805e-07	0.000236667
TRINITY_DN65893_c5_g1_i6	Site F	Site G	3.32795	2.30824e-07	0.000273046
TRINITY_DN70274_c0_g1_i2	Site F	Site G	5.38567	2.6379e-07	0.000303887
TRINITY_DN68148_c0_g1_i6	Site F	Site G	3.46322	2.70416e-07	0.000303887
TRINITY_DN66816_c2_g1_i1	Site F	Site G	2.91586	3.01272e-07	0.000330304
TRINITY_DN68784_c5_g1_i6	Site F	Site G	3.0293	3.37208e-07	0.000360901
TRINITY_DN69870_c2_g1_i6	Site F	Site G	11.0047	4.83794e-07	0.000505745
TRINITY_DN60139_c2_g1_i1	Site F	Site G	-4.42595	5.31467e-07	0.000542954
TRINITY_DN58621_c2_g3_i1	Site F	Site G	3.72981	6.18751e-07	0.000618077
TRINITY_DN62087_c0_g1_i3	Site F	Site G	8.38829	6.3846e-07	0.0006239
TRINITY_DN51098_c0_g1_i7	Site F	Site G	3.26392	6.7014e-07	0.000640924
TRINITY_DN72244_c6_g1_i4	Site F	Site G	10.1648	7.93812e-07	0.000730151
TRINITY_DN71798_c0_g1_i3	Site F	Site G	3.01799	8.00978e-07	0.000730151
TRINITY_DN67800_c2_g1_i4	Site F	Site G	-9.06937	8.23542e-07	0.000730151
TRINITY_DN60785_c0_g1_i2	Site F	Site G	8.72809	8.39025e-07	0.000730151
TRINITY_DN61786_c0_g2_i3	Site F	Site G	8.14093	8.4465e-07	0.000730151
TRINITY_DN50872_c0_g1_i1	Site F	Site G	2.65771	1.00273e-06	0.00085045
TRINITY_DN63285_c0_g4_i1	Site F	Site G	3.34796	1.11327e-06	0.000910085
TRINITY_DN66656_c0_g1_i2	Site F	Site G	2.65996	1.11354e-06	0.000910085
TRINITY_DN30570_c0_g1_i1	Site F	Site G	3.57082	1.18323e-06	0.000934386
TRINITY_DN59299_c2_g1_i1	Site F	Site G	4.00309	1.18538e-06	0.000934386
TRINITY_DN62814_c6_g2_i2	Site F	Site G	-8.6854	1.2323e-06	0.000934386
TRINITY_DN64108_c3_g1_i1	Site F	Site G	6.48835	1.23973e-06	0.000934386
TRINITY_DN61666_c0_g6_i1	Site F	Site G	14.2669	1.24721e-06	0.000934386

## Sheet: Sup6
Sequence name	Sample A	Sample B	Log fold change	p-value	False discovery rate
TRINITY_DN64715_c3_g2_i2	Site F	Site P	11.8536	1.4342e-27	6.47499e-23
TRINITY_DN67813_c0_g1_i2	Site F	Site P	10.4147	2.97468e-16	6.71489e-12
TRINITY_DN69772_c0_g1_i3	Site F	Site P	-9.44631	2.41641e-14	3.63645e-10
TRINITY_DN69508_c1_g1_i4	Site F	Site P	11.7295	7.32657e-14	8.26932e-10
TRINITY_DN64108_c3_g1_i1	Site F	Site P	10.8842	9.42066e-13	8.50629e-09
TRINITY_DN57250_c2_g1_i3	Site F	Site P	-9.49909	2.66142e-12	1.8796e-08
TRINITY_DN70758_c1_g1_i1	Site F	Site P	10.1388	2.91431e-12	1.8796e-08
TRINITY_DN67864_c1_g1_i1	Site F	Site P	-9.93618	3.10257e-11	1.7509e-07
TRINITY_DN48462_c0_g1_i1	Site F	Site P	8.27127	4.3871e-11	2.20071e-07
TRINITY_DN9075_c0_g1_i1	Site F	Site P	-11.0613	2.08895e-10	9.10551e-07
TRINITY_DN72053_c4_g2_i1	Site F	Site P	-8.16617	2.21854e-10	9.10551e-07
TRINITY_DN59132_c2_g1_i1	Site F	Site P	9.6554	9.93064e-10	3.73615e-06
TRINITY_DN57771_c0_g3_i1	Site F	Site P	9.6244	3.00126e-09	1.03839e-05
TRINITY_DN72370_c0_g2_i1	Site F	Site P	5.86468	3.22001e-09	1.03839e-05
TRINITY_DN60606_c0_g2_i2	Site F	Site P	7.69577	7.01162e-09	2.11036e-05
TRINITY_DN62101_c0_g1_i5	Site F	Site P	7.47832	1.35535e-08	3.82439e-05
TRINITY_DN68253_c7_g1_i1	Site F	Site P	7.80361	2.32605e-08	6.17729e-05
TRINITY_DN60861_c1_g2_i2	Site F	Site P	7.43278	3.87795e-08	9.72655e-05
TRINITY_DN61498_c0_g1_i3	Site F	Site P	5.85269	6.42792e-08	0.000152738
TRINITY_DN62270_c1_g1_i1	Site F	Site P	11.7617	7.09812e-08	0.000155682
TRINITY_DN72497_c0_g2_i1	Site F	Site P	-10.2894	7.42862e-08	0.000155682
TRINITY_DN69134_c0_g2_i5	Site F	Site P	8.23832	7.58633e-08	0.000155682
TRINITY_DN62101_c0_g1_i7	Site F	Site P	7.29048	8.99115e-08	0.000176489
TRINITY_DN71340_c0_g1_i18	Site F	Site P	-9.87769	1.06303e-07	0.00019324
TRINITY_DN67281_c0_g3_i2	Site F	Site P	9.13032	1.07006e-07	0.00019324
TRINITY_DN63285_c0_g1_i1	Site F	Site P	6.96478	1.23359e-07	0.000214204
TRINITY_DN49142_c0_g1_i1	Site F	Site P	5.89867	1.38461e-07	0.000231523
TRINITY_DN70731_c0_g1_i3	Site F	Site P	11.7295	1.49399e-07	0.00024089
TRINITY_DN57771_c0_g3_i9	Site F	Site P	-10.6599	1.55586e-07	0.000242215
TRINITY_DN61787_c2_g1_i5	Site F	Site P	8.93952	2.17942e-07	0.000320397
TRINITY_DN66747_c0_g1_i10	Site F	Site P	9.59147	2.19999e-07	0.000320397
TRINITY_DN57771_c0_g3_i8	Site F	Site P	-8.99925	2.33942e-07	0.000327785
TRINITY_DN62332_c4_g2_i1	Site F	Site P	8.50855	2.39593e-07	0.000327785
TRINITY_DN64156_c1_g1_i1	Site F	Site P	6.75474	2.50218e-07	0.000332253
TRINITY_DN57426_c1_g2_i4	Site F	Site P	-6.46874	2.71569e-07	0.000350301
TRINITY_DN70443_c0_g1_i8	Site F	Site P	-7.72391	2.80323e-07	0.000351548
TRINITY_DN64339_c2_g3_i2	Site F	Site P	3.54274	3.25786e-07	0.000392048
TRINITY_DN51741_c0_g2_i3	Site F	Site P	9.08647	3.29984e-07	0.000392048
TRINITY_DN63035_c1_g1_i2	Site F	Site P	8.18309	3.604e-07	0.000417205
TRINITY_DN72244_c6_g1_i4	Site F	Site P	10.3255	4.15382e-07	0.000468831
TRINITY_DN65719_c1_g2_i3	Site F	Site P	8.6303	4.50252e-07	0.000495793
TRINITY_DN53589_c0_g1_i1	Site F	Site P	4.01262	4.78978e-07	0.000514867
TRINITY_DN64262_c5_g1_i1	Site F	Site P	8.69197	5.33483e-07	0.00056012
TRINITY_DN66080_c0_g1_i3	Site F	Site P	9.43574	5.55879e-07	0.000568434
TRINITY_DN67848_c0_g3_i1	Site F	Site P	10.3913	5.66583e-07	0.000568434
TRINITY_DN63194_c3_g2_i1	Site F	Site P	10.6412	7.34696e-07	0.000709651
TRINITY_DN70168_c3_g1_i8	Site F	Site P	-5.49349	7.38778e-07	0.000709651
TRINITY_DN59455_c2_g1_i3	Site F	Site P	5.71252	8.61892e-07	0.000810663
TRINITY_DN60018_c0_g1_i3	Site F	Site P	3.15806	1.06846e-06	0.000984442

## Sheet: Sup7
Sequence name	Sample A	Sample B	Log fold change	p-value	False discovery rate
TRINITY_DN66719_c0_g1_i2	Site G	Site P	-14.1497	4.29123e-29	1.93762e-24
TRINITY_DN66832_c1_g1_i1	Site G	Site P	-11.1812	6.64051e-23	1.49919e-18
TRINITY_DN72653_c0_g1_i3	Site G	Site P	12.3083	1.2533e-21	1.88634e-17
TRINITY_DN65836_c3_g2_i2	Site G	Site P	8.74278	3.9034e-12	4.40625e-08
TRINITY_DN64715_c3_g2_i2	Site G	Site P	11.8851	1.26675e-11	1.14395e-07
TRINITY_DN57095_c0_g2_i1	Site G	Site P	8.54988	3.15447e-11	2.3739e-07
TRINITY_DN69297_c2_g1_i6	Site G	Site P	-8.36216	1.80624e-10	1.1651e-06
TRINITY_DN59049_c2_g3_i1	Site G	Site P	10.4387	4.2358e-10	2.13719e-06
TRINITY_DN66832_c1_g3_i4	Site G	Site P	-3.74825	4.25989e-10	2.13719e-06
TRINITY_DN62232_c4_g2_i2	Site G	Site P	8.47736	7.14255e-10	3.22508e-06
TRINITY_DN54459_c1_g1_i1	Site G	Site P	8.06024	1.3598e-09	5.58172e-06
TRINITY_DN63540_c1_g7_i2	Site G	Site P	-6.24712	1.55058e-09	5.83445e-06
TRINITY_DN58349_c0_g1_i6	Site G	Site P	-7.73446	4.32395e-09	1.50184e-05
TRINITY_DN62275_c2_g1_i1	Site G	Site P	8.96963	7.21188e-09	2.30008e-05
TRINITY_DN55689_c3_g1_i2	Site G	Site P	-7.62658	8.19325e-09	2.30008e-05
TRINITY_DN66080_c0_g1_i3	Site G	Site P	9.66487	8.44409e-09	2.30008e-05
TRINITY_DN61218_c0_g3_i2	Site G	Site P	11.6646	8.65975e-09	2.30008e-05
TRINITY_DN62087_c0_g1_i3	Site G	Site P	-7.81079	1.16349e-08	2.91862e-05
TRINITY_DN63675_c1_g1_i4	Site G	Site P	-7.63585	1.2618e-08	2.99863e-05
TRINITY_DN55242_c0_g1_i5	Site G	Site P	-7.50337	2.4002e-08	5.29683e-05
TRINITY_DN69206_c7_g1_i2	Site G	Site P	4.45159	2.46348e-08	5.29683e-05
TRINITY_DN70632_c0_g1_i3	Site G	Site P	-9.87255	2.87894e-08	5.90876e-05
TRINITY_DN71794_c0_g2_i2	Site G	Site P	-9.6505	4.60482e-08	9.04007e-05
TRINITY_DN54650_c0_g1_i1	Site G	Site P	10.0545	5.48593e-08	0.000103211
TRINITY_DN67820_c0_g1_i3	Site G	Site P	9.46723	5.85895e-08	0.00010582
TRINITY_DN56830_c1_g2_i3	Site G	Site P	8.98051	6.29603e-08	0.00010934
TRINITY_DN58958_c0_g1_i1	Site G	Site P	-7.67047	7.72211e-08	0.000129139
TRINITY_DN53725_c0_g1_i1	Site G	Site P	7.13338	8.11804e-08	0.000130594
TRINITY_DN66163_c0_g1_i2	Site G	Site P	-11.6814	8.38755e-08	0.000130594
TRINITY_DN55242_c0_g1_i8	Site G	Site P	-7.39026	8.75201e-08	0.000131726
TRINITY_DN67358_c0_g1_i10	Site G	Site P	9.88914	1.32417e-07	0.000188095
TRINITY_DN71779_c4_g1_i1	Site G	Site P	-7.25498	1.33303e-07	0.000188095
TRINITY_DN69520_c0_g1_i6	Site G	Site P	-7.88526	1.43736e-07	0.00019667
TRINITY_DN63285_c0_g4_i1	Site G	Site P	-3.46612	1.58232e-07	0.000210136
TRINITY_DN59906_c5_g4_i1	Site G	Site P	9.11249	1.78023e-07	0.000229665
TRINITY_DN67350_c0_g1_i12	Site G	Site P	-7.22344	2.10073e-07	0.000263484
TRINITY_DN53294_c0_g1_i1	Site G	Site P	-9.16103	2.16391e-07	0.000264073
TRINITY_DN68253_c7_g1_i1	Site G	Site P	7.86709	2.82746e-07	0.000327853
TRINITY_DN67893_c3_g1_i7	Site G	Site P	6.63622	2.83177e-07	0.000327853
TRINITY_DN59455_c2_g1_i3	Site G	Site P	4.79505	3.03987e-07	0.000343148
TRINITY_DN64703_c5_g3_i1	Site G	Site P	-9.4168	3.33334e-07	0.000367098
TRINITY_DN65230_c0_g1_i3	Site G	Site P	8.97455	3.83651e-07	0.000412452
TRINITY_DN65727_c0_g1_i2	Site G	Site P	2.97054	4.31133e-07	0.000451983
TRINITY_DN72930_c2_g1_i3	Site G	Site P	-8.94643	4.40441e-07	0.000451983
TRINITY_DN56541_c0_g2_i1	Site G	Site P	6.2136	5.15794e-07	0.000517314
TRINITY_DN72686_c5_g1_i2	Site G	Site P	-7.94777	5.27018e-07	0.000517314
TRINITY_DN65399_c0_g1_i5	Site G	Site P	5.17112	6.22141e-07	0.000591988
TRINITY_DN71368_c0_g1_i5	Site G	Site P	-9.6275	6.29315e-07	0.000591988
TRINITY_DN61787_c2_g1_i5	Site G	Site P	10.9867	6.43794e-07	0.000593249
TRINITY_DN72404_c0_g3_i1	Site G	Site P	-2.789	6.89635e-07	0.000606275
TRINITY_DN65727_c0_g1_i3	Site G	Site P	2.94545	6.96518e-07	0.000606275
TRINITY_DN59455_c2_g2_i2	Site G	Site P	-3.53011	6.9821e-07	0.000606275
TRINITY_DN62296_c2_g1_i4	Site G	Site P	7.18056	7.90167e-07	0.000673178
TRINITY_DN58831_c0_g1_i1	Site G	Site P	-11.1559	8.58451e-07	0.000717808
TRINITY_DN62814_c6_g2_i2	Site G	Site P	8.77281	9.68825e-07	0.00079537
TRINITY_DN70380_c0_g1_i4	Site G	Site P	4.14274	1.01788e-06	0.000820717
TRINITY_DN70919_c4_g1_i3	Site G	Site P	-2.90371	1.13903e-06	0.000902295
